# Supplementary material for: Light-Programmable g-C3N4 Microrobots with Negative Photogravitaxis for Photocatalytic Antibiotic Degradation
Source: Research (Wash D C). 2025 Jan 28;8:0565. doi: 10.34133/research.0565 (PMC11772662; doi:10.34133/research.0565)
Supplement: Supplementary 1 — Figs. S1 to S9 Videos S1 to S9 [file research.0565.f1.zip]

Archive with 18 entries (18 files):
- Figure S1.tif
- Figure S2.tif
- Figure S3.tif
- Figure S4.tif
- Figure S5.tif
- Figure S6.tif
- Figure S7.tif
- Figure S8.tif
- Figure S9.tif
- Video S1.mp4
- Video S2.mp4
- Video S3.mp4
- Video S4.mp4
- Video S5.mp4
- Video S6.mp4
- Video S7.mp4
- Video S8.mp4
- Video S9.mp4
